# Supplementary material for: Plasma Instead of Serum Avoids Critical Confounding of Clinical Metabolomics Studies by Platelets
Source: J Proteome Res. 2024 Mar 23;23(8):3064–75. doi: 10.1021/acs.jproteome.3c00761 (PMC11301681; doi:10.1021/acs.jproteome.3c00761)
Supplement: Supplementary file 1 — pr3c00761_si_002.xlsx [file pr3c00761_si_002.xlsx]

## Sheet: Tabelle1
Supplementary Table S1: Cohort Description; m = male; f = female
Serum and Plasma Comparison
	Sex	Age [years]
Donor 1	f	20
Donor 2	f	26
Donor 3	m	28
Donor 4	f	23
Donor 5	m	24
Donor 6	f	23
Acetylsalicylic acid treatment group
	Sex	Age
Donor 1	f	20
Donor 2	f	26
Donor 3	m	26
Donor 4	f	23
Donor 5	m	24
Donor 6	f	23
Omega-3 treatment group
	Sex	Age
Donor 7	f	35
Donor 8	m	41
Donor 9	m	21
Donor 10	m	28
Donor 11	m	27
Donor 12	m	27
