# Supplementary material for: Plasma Instead of Serum Avoids Critical Confounding of Clinical Metabolomics Studies by Platelets
Source: J Proteome Res. 2024 Mar 23;23(8):3064–75. doi: 10.1021/acs.jproteome.3c00761 (PMC11301681; doi:10.1021/acs.jproteome.3c00761)
Supplement: Supplementary file 2 — pr3c00761_si_003.xlsx [file pr3c00761_si_003.xlsx]

## Sheet: Tabelle1
Supplementary Table S2: List of internal oxylipin standards
Internal standard	Abbreviation	c [pg/µL]
12S-hydroxyeicosatetraenoic acid-d8	12S-HETE-d8	6.67
15S-hydroxyeicosatetraenoic acid-d8	15S-HETE-d8	6.67
5-oxo-eicosatetraenoic acid-d7	5-OxoETE-d7	20
11,12-dihydroxy-5Z,8Z,14Z-eicosatrienoic acid-d11	11,12-DiHETrE-d11	6.67
prostaglandin E2-d4	PGE2-d4	13.33
20-hydroxyeicosatetraenoic acid-d6	20-HETE-d6	6.67
