# Supplementary material for: Plasma Instead of Serum Avoids Critical Confounding of Clinical Metabolomics Studies by Platelets
Source: J Proteome Res. 2024 Mar 23;23(8):3064–75. doi: 10.1021/acs.jproteome.3c00761 (PMC11301681; doi:10.1021/acs.jproteome.3c00761)
Supplement: Supplementary file 3 — pr3c00761_si_004.xlsx [file pr3c00761_si_004.xlsx]

## Sheet: Table 1
Supplementary Table S3: Inclusion list covering 33 m/z values specific for well-known oxylipins and precursor molecules
Mass [m/z]	Mass [m/z]	Mass [m/z]	Mass [m/z]
254.225	311.223	333.207	359.222
275.201	313.238	335.222	367.358
277.217	315.197	337.238	375.217
279.232	317.212	343.228
281.248	319.228	348.307
283.264	321.243	349.202
293.212	325.238	351.218
295.228	327.232	353.233
301.217	327.278	355.243
303.232	329.248	357.259
