# Supplementary material for: Plasma Instead of Serum Avoids Critical Confounding of Clinical Metabolomics Studies by Platelets
Source: J Proteome Res. 2024 Mar 23;23(8):3064–75. doi: 10.1021/acs.jproteome.3c00761 (PMC11301681; doi:10.1021/acs.jproteome.3c00761)
Supplement: Supplementary file 4 — pr3c00761_si_005.xlsx [file pr3c00761_si_005.xlsx]

## Sheet: Serum_Plasma
Supplementary Table S4: Degree of identification of oxylipins and other lipids identified in serum and plasma
COMPOUND	DEGREE OF IDENTIFICATION
11,12-DiHETrE	Exact mass, retention time and MS2 + standard
12,13-DiHOME	Exact mass, retention time and MS2 + standard
12-HETE/8-HETE	Exact mass, retention time and MS2 + standard
13-HOTrE	Exact mass, retention time and MS2
13-OxoODE	Exact mass, retention time and MS2 + standard
14(15)-EET	Exact mass, retention time and MS2 + standard
14,15-DiHETrE	Exact mass, retention time and MS2 + standard
15deoxy-PGJ2	Exact mass, retention time and MS2 + standard
15-HETE	Exact mass, retention time and MS2 + standard
16-HETE	Exact mass, retention time and MS2 + standard
17(18)-DiHETE	Exact mass, retention time and MS2 + standard
18-HEPE	Exact mass, retention time and MS2 + standard
18-HETE	Exact mass, retention time and MS2 + standard
19-HETE	Exact mass, retention time and MS2 + standard
20-HETE	Exact mass, retention time and MS2 + standard
22-HDoHE	Exact mass, retention time and MS2 + standard
307_8.29	Exact mass, retention time
307_8.63	Exact mass, retention time
313_10.81	Exact mass, retention time
313_12.47	Exact mass, retention time
313_8.04	Exact mass, retention time
313_8.24	Exact mass, retention time
317_10.65	Exact mass, retention time
319_10.31	Exact mass, retention time
319_8.85	Exact mass, retention time
331_8.6	Exact mass, retention time
333_9.2	Exact mass, retention time
335_7.02	Exact mass, retention time
335_7.46	Exact mass, retention time
337_8.7	Exact mass, retention time
337_9.84	Exact mass, retention time
351_2.63	Exact mass, retention time
5(6)-EET	Exact mass, retention time and MS2 + standard
5-HETE	Exact mass, retention time and MS2 + standard
9- and 13-HODE_9(10)- and 12(13)-EPOME	Exact mass, retention time and MS2 + standard
9,10-DiHOME	Exact mass, retention time and MS2 + standard
9-HOTrE	Exact mass, retention time and MS2
9-HpODE	Exact mass, retention time and MS2 + standard
AA	Exact mass, retention time and MS2 + standard
AA / isoform I	Exact mass, retention time and MS2
AA / isoform II	Exact mass, retention time and MS2
Adrenic Acid	Exact mass, retention time and MS2 + standard
a-Linolenic Acid	Exact mass, retention time and MS2 + standard
Cholic Acid	Exact mass, retention time and MS2 + standard
Deoxycholic Acid	Exact mass, retention time and MS2 + standard
DGLA	Exact mass, retention time and MS2 + standard
DGLA / isoform I	Exact mass, retention time and MS2
DHA	Exact mass, retention time and MS2 + standard
DHA / isoform I	Exact mass, retention time and MS2
DHA / isoform II	Exact mass, retention time and MS2
DPA	Exact mass, retention time and MS2 + standard
DPA / isoform I	Exact mass, retention time and MS2
EPA	Exact mass, retention time and MS2 + standard
g-Linolenic Acid	Exact mass, retention time and MS2 + standard
Glycocholic Acid	Exact mass, retention time and MS2 + standard
Glycodeoxycholic Acid	Exact mass, retention time and MS2 + standard
HHTrE / isoform I	Exact mass, retention time and MS2
HpODE / isoform I	Exact mass, retention time and MS2
HpODE / isoform II	Exact mass, retention time and MS2
Linoleic acid	Exact mass, retention time and MS2 + standard
LPC (0:0/18:2)	Exact mass, retention time and MS2
LPC (0:0/20:4)	Exact mass, retention time and MS2
LPC (0:0/20:5)	Exact mass, retention time and MS2
LPC (0:0/22:5)	Exact mass, retention time and MS2
LPC (0:0/22:6)	Exact mass, retention time and MS2
LPC (18:2/0:0)	Exact mass, retention time and MS2
LPC (20:4/0:0)	Exact mass, retention time and MS2
LPC (20:5/0:0)	Exact mass, retention time and MS2
LPC (22:5/0:0)	Exact mass, retention time and MS2
LPC (22:6/0:0)	Exact mass, retention time and MS2
LPE (0:0/16:0)	Exact mass, retention time and MS2
LPE (0:0/18:1)	Exact mass, retention time and MS2
LPE (0:0/18:2)	Exact mass, retention time and MS2
LPE (0:0/20:4)	Exact mass, retention time and MS2
LPE (0:0/20:5)	Exact mass, retention time and MS2
LPE (0:0/22:6)	Exact mass, retention time and MS2
LPE (16:0/0:0)	Exact mass, retention time and MS2
LPE (18:1/0:0)	Exact mass, retention time and MS2
LPE (18:2/0:0)	Exact mass, retention time and MS2
LPE (20:4/0:0)	Exact mass, retention time and MS2
LPE (20:5/0:0)	Exact mass, retention time and MS2
LPE (22:6/0:0)	Exact mass, retention time and MS2
LTB4/12-epi-LTB4	Exact mass, retention time and MS2 + standard
Oleic Acid	Exact mass, retention time and MS2 + standard
Palmitic Acid	Exact mass, retention time and MS2 + standard
PGE2	Exact mass, retention time and MS2 + standard
Sphingosine-1-phosphate	Exact mass, retention time and MS2
TXB2	Exact mass, retention time and MS2 + standard

## Sheet: Platelets
Supplementary Table S4: Degree of identification of oxylipins and other lipids identified in platelet releasates
COMPOUND	DEGREE OF IDENTIFICATION
11-HDoHE	Exact mass, retention time and MS2 + standard
11-HETE	Exact mass, retention time and MS2 + standard
12-HEPE	Exact mass, retention time and MS2 + standard
12-HETE / 8-HETE	Exact mass, retention time and MS2 + standard
12-HETrE	Exact mass, retention time and MS2
12-HHTrE	Exact mass, retention time and MS2 + standard
13,14-dihydro-15-keto-PGE2	Exact mass, retention time and MS2 + standard
13,14-dihydro-15-keto-PGF2a	Exact mass, retention time and MS2 + standard
13-,16- and 17-HDoHE	Exact mass, retention time and MS2 + standard
14-HDoHE and 10-HDoHE	Exact mass, retention time and MS2 + standard
15-HETE	Exact mass, retention time and MS2 + standard
313_10.75	Exact mass, retention time
317_10.65	Exact mass, retention time
335_9.54	Exact mass, retention time
9- and 13-HODE_9(10)- and 12(13)-EPOME	Exact mass, retention time and MS2 + standard
9-HOTrE	Exact mass, retention time and MS2
9-HpODE	Exact mass, retention time and MS2 + standard
Hepoxilin B3	Exact mass, retention time and MS2
HHTrE / isoform I	Exact mass, retention time and MS2
HHTrE / isoform II	Exact mass, retention time and MS2
HpODE / isoform I	Exact mass, retention time and MS2
LPC (0:0/16:0)	Exact mass, retention time and MS2
LPC (0:0/18:1)	Exact mass, retention time and MS2
LPC (0:0/18:2)	Exact mass, retention time and MS2
LPC (0:0/20:4)	Exact mass, retention time and MS2
LPC (0:0/22:6)	Exact mass, retention time and MS2
LPC (16:0/0:0)	Exact mass, retention time and MS2
LPC (18:1/0:0)	Exact mass, retention time and MS2
LPC (18:2/0:0)	Exact mass, retention time and MS2
LPC (20:4/0:0)	Exact mass, retention time and MS2
LPC (22:6/0:0)	Exact mass, retention time and MS2
LPE (0:0/16:0)	Exact mass, retention time and MS2
LPE (0:0/18:1)	Exact mass, retention time and MS2
LPE (0:0/18:2)	Exact mass, retention time and MS2
LPE (0:0/20:4)	Exact mass, retention time and MS2
LPE (0:0/20:5)	Exact mass, retention time and MS2
LPE (0:0/22:6)	Exact mass, retention time and MS2
LPE (16:0/0:0)	Exact mass, retention time and MS2
LPE (18:1/0:0)	Exact mass, retention time and MS2
LPE (18:2/0:0)	Exact mass, retention time and MS2
LPE (20:4/0:0)	Exact mass, retention time and MS2
LPE (22:6/0:0)	Exact mass, retention time and MS2
PGE2	Exact mass, retention time and MS2 + standard
PGF2a	Exact mass, retention time and MS2 + standard
Sphingosine-1-phosphate	Exact mass, retention time and MS2
TXB2	Exact mass, retention time and MS2 + standard
