# Supplementary material for: Plasma Instead of Serum Avoids Critical Confounding of Clinical Metabolomics Studies by Platelets
Source: J Proteome Res. 2024 Mar 23;23(8):3064–75. doi: 10.1021/acs.jproteome.3c00761 (PMC11301681; doi:10.1021/acs.jproteome.3c00761)
Supplement: Supplementary file 5 — pr3c00761_si_006.xlsx [file pr3c00761_si_006.xlsx]

## Sheet: MxP500
Supplementary Table S5: Analytical Figures of Merit regarding the MxP Quant 500 kit; MetIDQ-Oxygen-DB110-3005 Concentration [µM] Target Normalization [Median QC Level 2]
Sample	Classification	C0	C2	C3	TMAO	Ala	Arg	Asn	Asp	Cys	Glu	Gly	His	Ile	Leu	Lys	Met	Phe	Pro	Ser	Thr	Trp	Tyr	Val	1-Met-His	ADMA	Cit	Creatinine	Cystine	HArg	HCys	Kynurenine	Met-SO	Orn	Sarcosine	SDMA	t4-OH-Pro	Taurine	CA	DCA	GCDCA	GDCA	GLCA	GLCAS	GUDCA	TCA	TCDCA	TDCA	beta-Ala
	Class	Acylcarnitines	Acylcarnitines	Acylcarnitines	Amine Oxides	Aminoacids	Aminoacids	Aminoacids	Aminoacids	Aminoacids	Aminoacids	Aminoacids	Aminoacids	Aminoacids	Aminoacids	Aminoacids	Aminoacids	Aminoacids	Aminoacids	Aminoacids	Aminoacids	Aminoacids	Aminoacids	Aminoacids	Aminoacids Related	Aminoacids Related	Aminoacids Related	Aminoacids Related	Aminoacids Related	Aminoacids Related	Aminoacids Related	Aminoacids Related	Aminoacids Related	Aminoacids Related	Aminoacids Related	Aminoacids Related	Aminoacids Related	Aminoacids Related	Bile Acids	Bile Acids	Bile Acids	Bile Acids	Bile Acids	Bile Acids	Bile Acids	Bile Acids	Bile Acids	Bile Acids	Biogenic Amines
	LOD (calc.) [µM]	0	0	0	0.758	8.35	2	1.28	0.356	0.313	6.11	15.5	3.13	3.69	2.88	1.4	4.97	2.96	6.85	2.02	3.59	4.22	3.38	7.04	0.01	0.267	3.77	4.06	0.075	0.021	3	0.553	0.142	3.18	0.54	0.056	0.428	1.34	0.018	0.076	0.002	0.02	0.003	0.002	0.012	0.019	0.009	0.001	0.203
	LOD (calc.) [µM]	5.21	0.355	0.327	0	0	0	0	0	0	0	0	0	0	0	0	0	0	0	0	0	0	0	0	0	0	0	0	0	0	0	0	0	0	0	0	0	0	0	0	0	0	0	0	0	0	0	0	0
	Calibration Standard 1				true	true	true	true	true	true	true	true	true	true	true	true	true	true	true	true	true	true	true	true	true	true	true	true	true	true	true	true	true	true	true	true	true	true	true	true	true	true	true	true	true	true	true	true	true
	Calibration Standard 2				true	true	true	true	true	true	true	true	true	true	true	true	true	true	true	true	true	true	true	true	true	true	true	true	true	true	true	true	true	true	true	true	true	true	true	true	true	true	true	true	true	true	true	true	true
	Calibration Standard 3				true	true	true	true	true	true	true	true	true	true	true	true	true	true	true	true	true	true	true	true	true	true	true	true	true	true	true	true	true	true	true	true	true	true	true	true	true	true	true	true	true	true	true	true	true
	Calibration Standard 4				true	true	true	true	true	true	true	true	true	true	true	true	true	true	true	true	true	true	true	true	true	true	true	true	true	true	true	true	true	true	true	true	true	true	true	true	true	true	true	true	true	true	true	true	true
	Calibration Standard 5				true	true	true	true	true	true	true	true	true	true	true	true	true	true	true	true	true	true	true	true	true	true	true	true	true	true	true	true	true	true	true	true	true	true	true	true	true	true	true	true	true	true	true	true	true
	Calibration Standard 6				true	true	true	true	true	true	true	true	true	true	true	true	true	true	true	true	true	true	true	true	true	true	true	true	true	true	true	true	true	true	true	true	true	true	true	true	true	true	true	true	true	true	true	true	true
	Calibration Standard 7				true	true	true	true	true	true	true	true	true	true	true	true	true	true	true	true	true	true	true	true	true	true	true	true	true	true	true	true	true	true	true	true	true	true	true	true	true	true	true	true	true	true	true	true	true
	Calibration Equation					yi =0.0x²+0.0066x-0.0165 (R²=0.9939)	yi =0.0x²+0.0202x+0.0076 (R²=0.9998)	yi =0.0x²+0.0157x+8.0E-4 (R²=0.9956)	yi =0.0x²+0.0092x+0.0036 (R²=0.9954)		yi =0.0x²+0.0104x-0.019 (R²=0.9928)	yi =0.0x²+0.0021x-0.0095 (R²=0.9958)	yi =0.0x²+0.0187x-0.0185 (R²=0.9948)	yi =0.0x²+0.0127x-0.0051 (R²=0.9957)	yi =0.0x²+0.0185x+0.0015 (R²=0.99)	yi =0.0x²+0.0091x+0.0043 (R²=0.9725)	yi =0.0x²+0.0187x-0.0302 (R²=0.9936)	yi =0.0x²+0.0277x-0.0259 (R²=0.9954)	yi =0.0x²+0.0097x-0.0209 (R²=0.9977)	yi =0.0x²+0.0198x-0.0076 (R²=0.9935)	yi =0.0x²+0.0164x-0.0168 (R²=0.9923)	yi =0.0x²+0.0165x-0.0218 (R²=0.9894)	yi =0.0x²+0.0232x-0.0253 (R²=0.9952)	yi =0.0x²+0.0143x-0.0292 (R²=0.9946)		yi =-0.0013x²+0.1111x-0.0083 (R²=0.9967)	yi =0.0x²+0.019x-0.0163 (R²=0.9873)	yi =0.0x²+0.0074x+0.0316 (R²=0.9989)				yi =-3.0E-4x²+0.1189x-0.0207 (R²=0.993)	yi =-1.0E-4x²+0.0179x-6.0E-4 (R²=0.9937)	yi =0.0x²+0.0148x-0.0079 (R²=0.9952)	yi =-1.0E-4x²+0.088x-0.0145 (R²=0.999)	yi =-0.0284x²+1.1569x-0.0194 (R²=0.9916)	yi =-2.0E-4x²+0.1005x-0.013 (R²=0.9981)	yi =0.0x²+0.0182x-0.0069 (R²=0.9974)
	Calibration Equation
	ULOQ [µM]				19	1600	400	400	400	63	800	2000	400	400	400	800	400	400	800	400	400	400	400	800	23	20	400	800	41	7	137	80	80	400	80	8	80	200	6.3	2.4	2.1	3	1.1	0.7	0.7	2.2	0.6	1.2	28
	ULOQ [µM]	120	35	15
	LLOQ [µM]				0.7	20	5	5	5	9	10	25	5	5	5	10	5	5	10	5	5	5	5	10	1.2	0.25	5	10	1	0.4	3.1	1	1	5	1	0.1	1	2.5	0.05	0.08	0.1	0.1	0.01	0.003	0.02	0.01	0.03	0.02	0.7
	LLOQ [µM]	5	0.4	0.2
	Analyte Classification				Quantitative with Restrictions	Quantitative	Quantitative	Quantitative	Quantitative with Restrictions	Quantitative with Restrictions	Quantitative	Quantitative	Quantitative	Quantitative	Quantitative	Quantitative	Quantitative	Quantitative	Quantitative	Quantitative	Quantitative	Quantitative	Quantitative	Quantitative	Quantitative with Restrictions	Quantitative	Quantitative	Quantitative	Quantitative with Restrictions	Quantitative with Restrictions	Quantitative with Restrictions	Quantitative	Quantitative	Quantitative	Quantitative	Quantitative	Quantitative	Quantitative	Quantitative with Restrictions	Quantitative with Restrictions	Quantitative with Restrictions	Quantitative with Restrictions	Quantitative with Restrictions	Quantitative with Restrictions	Relative Quantitative	Quantitative with Restrictions	Quantitative with Restrictions	Quantitative with Restrictions	Quantitative with Restrictions
	Analyte Classification	Quantitative	Quantitative	Quantitative
Quant 500_QC3		70.7	9.02	3.34	6.36	987	232	271	359	71.3	557	1475	292	280	286	497	292	295	491	275	274	303	264	436	8.97	12.8	307	461	3.74	5.98	10.2	61	44	285	58	5.87	53.8	123	1.15	0.777	1.97	1.02	0.949	0.533	0.242	1.09	1.11	1.12	5.48
Quant 500_QC2		32.1	4.09	1.59	2.82	421	87.7	18.1	17.6	26.6	195	202	72.9	65.6	114	142	23.5	52.6	190	87.4	113	48	59.5	181	3.87	1.02	23.2	53.6	1.5	2.5	3.87	3.81	2.84	74.9	3.96	0.39	13.5	45.3	0.511	0.349	0.883	0.437	0.437	0.238	0.14	0.478	0.504	0.539	2.55
Quant 500_QC2		35.8	4.52	1.82	3.09	451	93.9	20.9	19.8	28.5	217	220	79.8	69.5	120	167	25.4	58.3	210	93	122	51.7	64.6	193	4.24	1.04	25.4	58.8	1.49	2.85	3.72	4.05	3.3	85.4	4.38	0.433	14.5	53.2	0.6	0.38	1.02	0.527	0.472	0.27	0.145	0.555	0.534	0.577	2.78
Quant 500_QC2		33.6	4.31	1.79	2.96	444	87.6	19.8	19.8	29	215	218	77.5	69	115	164	26.1	54.6	200	89	117	49.8	63.4	190	4.02	0.999	25.2	56.7	1.53	2.79	4.84	3.86	3.11	82.6	4.1	0.414	14	51	0.546	0.426	0.913	0.46	0.45	0.252	0.128	0.521	0.524	0.542	2.94
Quant 500_QC2		32.9	4.22	1.63	3.01	448	85.7	19.5	18.5	29.1	213	210	75.9	68.4	117	157	25.1	53.4	193	86.7	117	50.1	62.1	191	4.02	1.01	24.8	54.7	1.61	2.8	4.19	3.98	3.13	80.3	4.12	0.43	13.8	50.7	0.52	0.347	0.886	0.457	0.437	0.261	0.123	0.51	0.511	0.529	2.79
Quant 500_QC1		20.4	2.48	0.981	1.83	247	52.6	11.4	11.1	12.9	118	121	42.8	37	63.2	87.2	14.7	30.6	108	49.3	63	29.5	33.8	111	2.2	0.608	14.4	30.6	0.733	1.35	1.76	2.24	1.85	44.2	2.31	0.226	7.8	27.1	0.297	0.222	0.531	0.27	0.245	0.139	0.078	0.282	0.286	0.295	1.56
Quant 500_Cal7					0.031	1569	417	394	488	0.181	811	2212	428	416	432	666	443	436	900	419	406	426	411	867	0.152	20.8	391	737	0.02	0.079	5.86	83.9	113	464	90.7	7.98	91.7	201	0.01	0.02	0	0	0.001	0	0.015	0.006	0.003	0	0
Quant 500_Cal6					0.034	1417	324	352	405	0.112	712	1863	371	350	391	700	392	371	736	368	359	397	351	755	0.123	17.4	367	578	0.009	0.063	5.88	72.7	100	409	71	7.07	73	168	0.008	0.063	0	0.002	0.001	0	0.014	0.007	0.004	0	0
Quant 500_Cal5					0	859	211	203	271	0.07	451	1188	228	224	246	392	252	238	480	229	224	234	221	476	0.071	10.9	220	385	0	0.063	4.42	46.5	64.5	242	47.6	4.23	49	106	0.007	0.033	0	0	0.001	0	0.015	0.004	0.004	0	0
Quant 500_Cal4					0.006	399	104	104	113	0.303	200	541	108	101	105	160	111	108	224	105	99.7	110	102	214	0.055	5.31	98.1	178	0.018	0.02	2.37	20.4	27.7	120	22.2	1.97	22.2	50.1	0.01	0.01	0	0.007	0.001	0	0.009	0.005	0.003	0	0
Quant 500_Cal3					0	208	54.7	52.4	64.3	0.195	102	284	54.7	52.9	55.2	93.2	55.9	54.4	111	53.2	52	53.9	51.5	112	0.022	2.57	49.9	92.3	0.023	0.014	1.89	10.5	14.8	61.1	11.2	1.05	11.4	26	0.006	0.018	0	0	0.001	0	0.008	0.007	0.004	0	0
Quant 500_Cal2					0	41.8	10.4	11	13	0.081	20.4	55.1	11	10.7	11.5	19.3	11.6	11.4	22.9	10.6	10.5	11.3	10.6	22.8	0.005	0.519	10.6	18.9	0.018	0	0.408	2.13	2.94	11.7	2.21	0.208	2.25	5.04	0.007	0.026	0	0.008	0.001	0.001	0.007	0.007	0.003	0	0.004
Quant 500_Cal1					0	22.5	5.32	5.17	6.54	0.12	12.2	31.6	6.08	5.82	6.43	10.3	6.59	6.17	12.5	6.24	5.97	6.4	5.85	12.3	0.011	0.296	5.88	9.64	0.031	0.007	0.987	1.25	1.67	6.65	1.25	0.113	1.28	2.8	0.006	0.008	0	0.011	0.001	0.001	0.003	0.006	0.003	0	0.079
Blank		NA	NA	NA	NA	NA	NA	NA	NA	NA	NA	NA	NA	NA	NA	NA	NA	NA	NA	NA	NA	NA	NA	NA	NA	NA	NA	NA	NA	NA	NA	NA	NA	NA	NA	NA	NA	NA	NA	NA	NA	NA	NA	NA	NA	NA	NA	NA	NA
PBS		2	0.143	0.135	0.257	2.78	0	0.509	0	0.054	2.04	5.44	1.06	1.3	0.959	0	1.66	0.987	2.28	0.85	1.2	1.43	1.13	2.35	0.002	0.091	1.31	1.43	0.034	0.009	1	0.187	0.047	0.8	0.178	0.019	0.14	0.451	0.006	0.038	0	0.007	0.001	0.001	0.005	0.007	0.003	0	0.068
PBS		1.68	0.118	0.109	0.189	2.8	0.041	0.427	0.144	0.128	2.04	5.17	1.04	1.23	0.992	0.371	1.66	1	2.32	0.664	1.2	1.41	1.12	2.39	0.004	0.075	1.26	1.35	0.025	0.006	1.1	0.181	0.047	1.17	0.18	0.018	0.158	0.448	0.006	0.025	0	0.01	0.001	0.001	0.004	0.006	0.003	0	0.048
PBS		1.74	0.118	0.106	0.253	2.74	0	0.256	0.119	0.104	2.03	5.11	1.03	0.877	0.688	0	1.62	0.957	2.27	0.674	1.17	1.36	1.13	2.34	0.003	0.089	1.12	1.27	0.025	0.007	0.933	0.184	0.051	1.06	0.184	0.019	0.143	0.425	0.006	0.015	0	0.004	0.001	0.001	0.004	0.006	0.003	0	0.068
[truncated: 409 more columns]
