# Supplementary material for: Plasma Instead of Serum Avoids Critical Confounding of Clinical Metabolomics Studies by Platelets
Source: J Proteome Res. 2024 Mar 23;23(8):3064–75. doi: 10.1021/acs.jproteome.3c00761 (PMC11301681; doi:10.1021/acs.jproteome.3c00761)
Supplement: Supplementary file 8 — pr3c00761_si_009.xlsx [file pr3c00761_si_009.xlsx]

## Sheet: Table 1
Protein	log2 fold-change serum vs plasma	adjusted p-value	found in supernatants of platelets	Significant upon activation
PF4; Platelet factor 4	2.46879	0.00556699	+
PPBP; Platelet basic protein	1.88438	0.0191326	+
VWF; von Willebrand factor	1.45956	0.0349741	+
MMRN1; Multimerin-1	1.38882	0.042301	+
PF4V1; Platelet factor 4 variant	1.27867	0.00961308	+
FN1; Fibronectin	1.08203	0.00635044	+
Eicosanoids and other lipids	log2 fold-change serum vs plasma	adjusted p-value	found in supernatants of platelets	Significant upon activation
12-HETE/8-HETE	3.83312	1.9371e-08	+	+
TXB2	2.33902	0.000212651	+	+
5-HETE	2.1441	4.86e-11
LTB4/12-epi-LTB4	1.54218	7.17855e-05
313_12.47	1.27842	1.82474e-12
