# Supplementary material for: Plasma Instead of Serum Avoids Critical Confounding of Clinical Metabolomics Studies by Platelets
Source: J Proteome Res. 2024 Mar 23;23(8):3064–75. doi: 10.1021/acs.jproteome.3c00761 (PMC11301681; doi:10.1021/acs.jproteome.3c00761)
Supplement: Supplementary file 10 — pr3c00761_si_011.xlsx [file pr3c00761_si_011.xlsx]

## Sheet: Tabelle1
	Plasma			Serum			log2 intenisties Donor_7 Plasma before_Omega3_1	log2 intenisties Donor_7 Plasma before_Omega3_2	log2 intenisties Donor_7 Plasma after_Omega3_1	log2 intenisties Donor_7 Plasma after_Omega3_2	log2 intenisties Donor_8 Plasma before_Omega3_1	log2 intenisties Donor_8 Plasma before_Omega3_2	log2 intenisties Donor_8 Plasma after_Omega3_1	log2 intenisties Donor_8 Plasma after_Omega3_2	log2 intenisties Donor_9 Plasma before_Omega3_1	log2 intenisties Donor_9 Plasma before_Omega3_2	log2 intenisties Donor_9 Plasma after_Omega3_1	log2 intenisties Donor_9 Plasma after_Omega3_2	log2 intenisties Donor_10 Plasma before_Omega3_1	log2 intenisties Donor_10 Plasma before_Omega3_2	log2 intenisties Donor_10 Plasma after_Omega3_1	log2 intenisties Donor_10 Plasma after_Omega3_2	log2 intenisties Donor_11 Plasma before_Omega3_1	log2 intenisties Donor_11 Plasma before_Omega3_2	log2 intenisties Donor_11 Plasma after_Omega3_1	log2 intenisties Donor_11 Plasma after_Omega3_2	log2 intenisties Donor_12 Plasma before_Omega3_1	log2 intenisties Donor_12 Plasma before_Omega3_2	log2 intenisties Donor_12 Plasma after_Omega3_1	log2 intenisties Donor_12 Plasma after_Omega3_2	log2 intenisties Donor_7 Serum before_Omega3_1	log2 intenisties Donor_7 Serum before_Omega3_2	log2 intenisties Donor_7 Serum after_Omega3_1	log2 intenisties Donor_7 Serum after_Omega3_2	log2 intenisties Donor_8 Serum before_Omega3_1	log2 intenisties Donor_8 Serum before_Omega3_2	log2 intenisties Donor_8 Serum after_Omega3_1	log2 intenisties Donor_8 Serum after_Omega3_2	log2 intenisties Donor_9 Serum before_Omega3_1	log2 intenisties Donor_9 Serum before_Omega3_2	log2 intenisties Donor_9 Serum after_Omega3_1	log2 intenisties Donor_9 Serum after_Omega3_2	log2 intenisties Donor_10 Serum before_Omega3_1	log2 intenisties Donor_10 Serum before_Omega3_2	log2 intenisties Donor_10 Serum after_Omega3_1	log2 intenisties Donor_10 Serum after_Omega3_2	log2 intenisties Donor_11 Serum before_Omega3_1	log2 intenisties Donor_11 Serum before_Omega3_2	log2 intenisties Donor_11 Serum after_Omega3_1
Eicosanoids and other lipids	log2 fold-change after vs before Omega3	adjusted p-value	Significant	log2 fold-change after vs before Omega3	adjusted p-value	Significant
11,12-DiHETrE	-0.185781	0.0337121		-0.189337	0.0315089		17.2783	17.6032	17.3481	17.5928	17.4559	17.6125	17.6753	17.6135	17.4432	17.5845	16.9708	17.0499	17.1102	17.4142	17.0677	17.0884	17.3664	17.4971	17.108	17.1125	16.6047	17.03	16.448	16.6956	17.3469	17.4236	17.2833	17.4735	17.5736	17.5489	17.5204	17.4734	17.6413	17.637	17.1244	16.9106	17.3063	17.2243	17.067	17.0994	17.3869	17.2676	17.0426
12,13-DiHOME	-0.252117	0.464887		-0.175704	0.580583		20.7533	20.652	20.0627	19.7387	19.6197	19.4413	20.7349	20.6342	21.0342	20.8566	22.3873	22.1961	22.6436	22.4957	21.5164	21.4028	22.324	22.1674	19.6441	19.264	20.3616	19.8791	20.9947	20.6271	20.3955	20.2083	19.9333	19.7388	19.568	19.1258	20.6013	20.4614	21.0102	20.5764	22.3661	22.1563	22.5505	22.2854	21.6647	21.2761	22.2126	21.9908	19.5074
12-HETE/8-HETE	-0.131039	0.727635		-0.315621	0.344374		17.3435	17.453	17.2014	17.2542	17.3363	17.487	16.9616	16.9253	16.6719	16.4771	16.4916	16.229	16.3352	16.3448	16.6336	16.4485	15.7156	15.7442	15.6191	15.8991	16.2864	16.2093	15.9445	16.2241	22.1229	22.217	23.0356	23.1632	22.2381	22.3132	21.9906	22.0467	21.9547	22.1574	21.3145	21.2648	22.9759	22.9371	22.7843	22.806	22.8837	22.9392	21.8622
13-HOTrE	-0.435163	0.456025		-0.0931641	0.876141		17.9892	17.5171	17.1448	16.7474	17.1601	17.0632	17.4006	16.9315	18.0339	16.8963	20.16	19.7438	21.1182	20.464	18.0947	17.3309	17.9403	17.3042	16.8813	16.1201	17.124	16.7193	17.0374	16.5155	17.3165	17.2089	17.0339	17.0829	17.4904	17.3619	18.4243	18.1598	18.5255	18.6421	20.0013	19.8934	17.9472	17.4331	18.0524	17.4188	19.7268	19.3663	16.4574
13-OxoODE	0.0172874	0.928625		-0.422369	0.0086465		18.1235	18.0798	17.4182	17.5763	16.8399	16.9411	17.9253	17.8017	17.0611	16.9018	16.8716	16.7464	16.8289	16.8831	16.9185	17.0276	17.2053	17.1095	16.2297	16.0332	15.1345	15.6222	16.1005	16.2892	18.9629	19.1064	18.4745	18.6494	18.4469	18.4799	18.3141	18.3435	18.2277	18.304	17.7368	17.7425	18.4487	18.4355	17.8678	17.9747	17.9515	18.0883	17.1737
14(15)-EET	0.245501	0.00989745		0.354084	0.000182411		18.5567	18.6197	18.7359	18.7758	18.3517	18.3648	18.5211	18.6619	18.5473	18.5023	18.295	18.3476	17.6017	17.8468	18.4252	18.4645	17.7198	17.8313	18.1203	18.0506	18.8225	18.8927	19.1484	19.0573	19.0586	19.174	19.2868	19.5343	18.6754	18.7725	19.1113	19.135	19.2374	19.3016	19.131	19.3009	18.3217	18.3216	19.2304	19.3448	18.5384	18.5515	18.7143
14,15-DiHETrE	-0.193855	0.304926		-0.20124	0.288872		17.4721	17.7207	17.4665	17.5041	17.8065	17.9961	17.6518	17.7705	17.9279	18.0379	17.119	17.4988	17.3959	17.7796	17.3434	17.4398	17.3607	17.567	17.3269	17.5211	16.6038	17.1607	17.0586	16.8023	17.6302	17.6496	17.5742	17.5593	18.0504	17.8164	17.7357	17.5913	17.8129	17.7967	17.4745	17.4356	17.9639	17.8245	17.4724	17.2295	17.4478	17.3684	17.4776
15deoxy-PGJ2	-0.337704	0.589662		-0.707677	0.209381		20.3361	19.8267	16.6382	16.2197	16.2416	15.9538	16.6535	16.1238	16.2202	15.7121	17.3661	16.7145	16.6495	16.1626	15.8475	16.5555	16.8824	16.6127	17.1492	16.4067	16.5634	17.1487	17.3713	17.2112	19.7909	19.4253	17.0072	16.5467	16.7189	16.2565	16.6336	15.9659	16.5097	15.4123	16.5525	16.2376	16.3306	15.6943	16.2029	15.2712	16.4947	16.0923	16.374
15-HETE	-0.221987	0.288495		-0.415647	0.0283667		17.1415	17.2696	16.7106	16.9202	16.7854	16.9898	16.9653	16.8527	16.8822	16.5499	17.2314	17.0046	17.417	17.3235	16.9123	16.8039	16.4157	16.4096	16.2632	16.0899	16.5376	16.7623	16.1727	15.8935	17.8435	17.9886	18.5402	18.5871	17.5091	17.6069	17.3145	17.0918	18.4179	18.3827	17.68	17.7171	18.1152	18.2176	17.8644	17.992	18.2313	18.4003	17.159
16-HETE	-0.209116	0.0269755		-0.139513	0.159087		16.4312	16.6597	16.2028	16.4538	16.8164	17.2419	17.0279	17.1551	16.8852	16.4144	16.5374	16.5832	17.1837	16.8811	16.9868	16.6248	16.733	16.5473	16.5488	16.5238	16.0318	15.923	15.6262	14.9687	16.748	16.8886	16.4653	16.3055	17.3431	17.1464	17.1693	17.0784	16.6571	16.5616	16.8235	16.8172	17.0899	17.0331	16.8683	16.8047	17.0435	17.1209	16.9823
17(18)-DiHETE	1.17627	4.32867e-14	+	1.27936	7.56807e-16	+	15.9385	15.6993	16.3586	16.5257	16.1234	16.4826	16.9769	17.3829	16.1433	16.3685	17.5346	17.7747	16.0292	16.4147	17.4203	17.6802	16.1045	16.0949	18.0052	18.4631	17.0678	17.1855	17.7098	17.9354	15.9747	15.3511	17.4134	16.6759	15.8908	16.1084	17.0246	17.0882	16.4726	16.5199	17.6508	17.5788	16.1932	16.2065	17.4817	17.5775	15.7431	15.9931	18.0494
18-HEPE	-0.228697	0.656556		-0.0592065	0.903432		17.7044	17.1247	15.2695	14.0796	15.2518	14.75	16.4552	16.567	14.8814	15.2	14.4901	15.276	15.5753	17.5636	15.2815	15.8917	15.3452	13.6932	14.5583	14.9257	15.1775	16.0821	16.5732	16.2371	16.8997	16.741	15.4972	15.5791	14.301	14.114	15.8181	16.1016	15.1788	15.37	13.9747	14.0026	15.3286	15.6107	15.8781	15.7361	15.4511	16.4678	15.7955
18-HETE	0.283775	0.0186876		0.323199	0.00738547		15.8219	15.7111	15.5531	15.6875	16.7126	16.3689	16.5465	16.3352	15.723	16.0392	15.9795	15.8191	15.6825	15.6729	15.7675	16.018	15.9715	15.8912	16.8093	16.9422	15.0221	15.4274	15.977	16.0147	15.7695	15.4502	15.952	15.8853	16.3843	16.4468	16.7891	16.3162	15.6479	15.7188	15.9933	15.8404	15.866	15.6335	16.0623	15.7097	16.0589	16.2371	16.5086
19-HETE	-0.0953485	0.449079		-0.171414	0.128226		16.4809	16.1387	16.2886	16.1795	16.5906	16.6489	16.896	16.624	16.6046	16.4242	16.1256	15.9723	16.153	16.1233	15.8585	15.947	15.8239	15.6764	16.0735	15.6566	15.5002	15.186	15.4044	15.1806	16.832	16.8614	16.5895	16.5043	16.827	17.015	16.8932	16.7799	16.8096	16.7971	16.3348	16.0181	16.4069	16.4313	16.2248	15.9055	16.3703	15.9065	16.5621
20-HETE	-0.0752935	0.562548		-0.187343	0.0999912		17.3751	17.3506	17.0852	17.2034	16.9137	16.7715	16.8134	17.0054	17.8818	17.7655	17.3985	17.2005	16.6814	16.1945	16.544	16.076	16.2912	16.3368	16.5094	16.3804	16.3542	16.4957	16.6687	16.6237	17.7359	17.6348	17.5669	17.2487	17.2468	16.9691	17.1793	16.9507	18.3278	18.0659	17.8244	17.5828	16.7795	16.3538	16.6564	16.128	16.8243	16.9137	16.8173
22-HDoHE	0.74618	4.94071e-09		0.655387	2.35161e-07		18.0233	18.0362	18.7398	18.7921	17.936	17.9661	18.2132	18.2155	18.4194	18.3233	18.6455	18.5633	17.0337	16.8978	18.4651	18.3421	17.2576	17.3089	18.6552	18.624	18.7643	18.7468	19.2152	19.1968	18.5882	18.4573	19.3295	19.2178	18.5681	18.3618	18.6498	18.5211	18.9901	18.876	19.0793	18.9752	17.4699	17.3349	18.7886	18.6695	17.9378	17.7764	19.134
307_8.29	0.042699	0.834774		0.0988561	0.580583		20.4282	19.9305	20.1778	19.495	19.8472	19.4723	20.0343	19.3676	21.3525	20.4551	20.4538	19.8819	19.2837	18.9104	20.1086	19.7564	19.1547	18.9425	19.1195	18.8052	19.2859	19.0326	19.8903	19.5176	20.1385	19.7213	20.1024	19.9784	19.7539	19.6494	19.4899	19.0946	20.7666	20.4282	20.1928	19.91	19.2121	19.207	19.9293	19.7464	19.0575	18.806	19.0537
307_8.63	0.0785053	0.893902		-0.0774194	0.876141		18.2042	17.5299	17.6672	17.5699	16.7719	16.9025	17.3894	17.2332	18.4765	17.9105	21.7936	21.643	18.9032	18.8348	18.9701	18.949	19.5226	19.5028	17.9845	17.9372	19.1196	19.0871	17.3762	17.1945	17.7881	17.528	17.5827	17.4396	17.0859	16.9102	16.923	16.7753	18.2107	18.4638	22.1096	21.9661	19.0423	18.9519	19.0133	18.8216	19.6173	19.4961	18.2092
313_10.81	-0.0843686	0.5466		-0.0694105	0.580583		21.832	21.832	21.6583	21.7442	21.7697	21.814	21.8019	21.7941	22.3243	22.3398	22.325	22.3285	22.125	22.0873	21.3653	21.4579	21.375	21.4729	21.7604	21.8295	21.0184	21.0983	20.9474	21.0638	22.1824	22.2418	22.1067	22.1948	21.956	22.0312	22.0228	22.1225	22.7775	22.8364	22.8693	22.9337	22.5673	22.4915	21.8249	21.8366	22.0413	22.1255	22.3499
313_12.47	-0.249431	0.10222		-0.0895931	0.580583		21.2437	21.3445	21.138	21.1789	20.6601	20.6691	20.8284	20.8452	22.6577	22.6209	22.485	22.5482	22.3743	22.3829	22.0515	22.1355	20.759	20.7635	20.2395	20.3644	22.3523	22.4203	21.7278	21.7127	22.2877	22.398	22.3908	22.49	21.502	21.5378	21.9833	22.0666	23.7539	23.7174	23.6257	23.6624	23.5398	23.5142	23.4561	23.474	22.0256	22.048	21.5288
313_8.04	-0.00733193	0.980419		0.0471645	0.905063		17.1302	16.6834	16.2068	16.2462	16.1055	15.7884	16.5085	16.2075	18.5521	18.1685	19.0826	18.3605	18.4353	17.6334	17.6621	17.0049	17.1225	16.566	16.228	16.9927	16.2028	16.5167	17.4016	16.9153	16.3667	16.2788	16.135	15.6242	15.232	15.8416	16.3607	15.9956	18.3631	18.2322	18.943	18.628	18.1668	17.6193	17.2102	16.8852	17.2514	16.7459	15.2496
313_8.24	-0.0370754	0.949047		0.662007	0.209381		18.006	17.1894	16.8779	15.7586	15.6618	14.9793	15.0108	16.276	19.7844	19.0447	18.893	19.1731	18.6372	18.7722	18.7201	18.4137	14.3684	16.2719	17.0225	15.7935	17.9537	17.1432	18.1507	17.2773	15.5467	16.17	16.7862	14.8248	14.5815	13.8765	14.0628	16.0101	19.2864	19.0739	18.7848	18.6368	14.3194	14.9116	18.5217	18.3082	15.4756	15.6101	15.0929
317_10.65	0.0668923	0.892182		0.356677	0.344374		20.5706	20.5909	18.7553	18.7088	17.833	18.2044	18.3064	18.6975	18.1426	18.1839	18.6629	18.4933	17.8293	17.516	17.9821	18.176	17.9941	17.8626	18.2571	18.2096	18.6762	18.7763	19.3507	19.3829	19.6889	19.6454	19.1892	19.1501	18.1965	18.3065	18.678	18.8114	18.6769	18.6562	18.7008	18.6952	17.5494	17.4338	18.3158	18.6135	17.6568	17.5948	18.3507
319_10.31	0.434813	0.398406		-0.0960811	0.867143		14.3551	15.2676	15.6405	14.3898	14.5752	17.4973	16.7388	16.8527	16.6347	15.8952	15.6368	14.4118	16.9557	13.569	15.9397	15.9817	16.0048	15.4315	16.7152	16.6565	16.0649	16.0205	17.2332	17.2925	14.815	13.7291	14.3742	15.5819	15.7629	14.5315	15.1667	15.2258	12.893	15.2635	13.2055	13.7571	15.9682	16.117	14.7355	17.2635	16.3917	15.8866	16.4831
319_8.85	0.101508	0.392913		0.0372766	0.781037		17.3613	17.3879	17.1555	17.1472	17.3147	17.3012	17.3725	17.2488	17.1026	17.0527	17.5017	17.4734	17.5078	17.3535	17.6589	17.53	18.0171	18.0036	18.1374	18.1331	17.82	17.7112	17.9017	17.8917	17.406	17.2942	17.2271	17.1557	17.4597	17.3071	17.2535	17.0487	17.2967	17.1525	17.5606	17.4213	17.4152	17.1631	17.6281	17.3063	18.0124	17.8565	18.1589
331_8.6	0.8951	6.10714e-13		0.931675	1.44434e-13		16.9867	17.2306	17.927	17.7481	17.0144	17.0899	18.1118	18.3098	18.2493	18.0469	19.5794	19.4524	17.4827	17.3221	18.025	17.9751	17.3326	17.2202	18.6625	18.3599	18.2154	18.1434	18.4263	18.498	17.3187	17.0982	18.1211	17.8036	17.4538	17.2528	18.5237	18.2787	18.6689	18.1142	20.0043	19.7753	17.813	17.4237	18.2551	18.0442	17.5779	17.5084	18.9808
333_9.2	0.104556	0.533191		0.218982	0.131653		20.3977	20.2318	20.2293	20.1103	20.1833	20.2205	20.2905	20.2341	21.4465	21.2941	21.9832	21.8595	20.1959	19.9177	20.0085	19.4118	20.062	19.4482	20.5742	20.0784	19.9654	19.3872	19.9034	19.3217	20.1552	20.1963	20.3935	20.354	20.4313	20.4253	20.4325	20.4917	21.6939	21.6913	22.4085	22.4732	20.1117	20.0674	19.6566	19.702	20.1222	20.0005	20.6869
335_7.02	-1.42038	0.00665512	+	-1.65251	0.00149434	+	18.0898	17.9755	16.9493	17.1563	19.4104	19.2687	16.6428	15.3572	18.4421	18.2501	17.068	17.6825	16.3993	16.166	15.9515	16.1486	19.5098	19.4649	16.5581	16.3067	16.2636	16.1384	16.17	16.343	17.254	17.4596	16.4308	16.0344	18.0525	18.1792	14.7729	15.4417	17.5286	17.3099	16.326	16.2422	14.8662	15.6866	15.5563	14.519	18.9063	18.7718	15.2095
335_7.46	1.65214	0.0112142	+	1.54998	0.0173711	+	15.078	14.7495	16.1554	15.5827	17.0759	17.2728	20.1885	20.1051	16.7835	17.0931	15.0891	15.7927	16.2542	16.185	16.6137	16.5705	17.634	17.5911	18.4285	18.3194	14.8684	14.4024	20.9754	20.9925	14.9566	15.6896	15.4101	15.4707	16.7374	16.9788	19.8864	19.8472	16.5224	16.6434	15.4506	15.7155	15.5133	15.2612	16.3615	16.3942	17.2285	17.3097	18.066
337_8.7	-0.140727	0.726319		0.210739	0.562552		15.4803	15.5482	15.0752	14.4944	16.5521	15.7503	16.5944	16.224	15.4793	15.0644	15.7363	15.827	16.7418	16.6249	17.1664	16.7587	16.5307	16.2972	15.5754	15.3498	14.7534	17.139	14.6689	16.8023	15.1226	15.3235	16.1683	14.403	15.4214	13.9447	16.2535	15.8747	15.3209	14.5172	16.0313	15.9642	16.6402	16.3793	16.916	16.6583	15.9944	15.8767	15.6138
337_9.84	-0.215139	0.210388		-0.162541	0.361227		17.353	17.3752	17.2393	16.8666	17.0823	17.0637	17.3997	17.2532	17.9154	17.5465	17.7308	17.7624	19.1034	18.8841	18.52	18.3944	17.5787	17.5495	17.5694	17.2769	17.9291	17.7952	17.3375	17.2442	17.263	17.3164	17.3551	16.9604	16.9978	16.914	17.2557	17.1182	18.0934	17.9447	17.9509	18.0013	19.2416	19.0392	18.7721	18.6887	17.6926	17.6791	17.7038
351_2.63	0.896373	0.040008		0.458809	0.344374		15.8833	16.2285	15.5565	16.2592	19.8645	19.9262	19.1278	19.1678	15.5622	14.7333	14.1257	16.8678	19.1341	19.3133	19.9315	20.026	13.7616	16.0119	16.9287	17.0029	17.873	17.9138	20.9584	21.0098	15.6	15.8677	16.0703	15.5433	19.6823	19.8569	19.0486	19.1399	14.5261	15.7316	13.2418	14.7269	18.919	19.1847	19.6731	19.7639	15.9561	15.9189	16.7217
5(6)-EET	-0.271424	0.0190186		-0.213206	0.0754443		18.8819	18.9913	18.9191	18.829	19.0852	19.1388	19.0519	19.2145	19.2767	19.2931	18.1534	18.2504	17.8096	17.9694	17.7146	17.7973	17.841	17.9886	17.8381	17.7272	18.3901	18.3573	18.2096	18.061	19.6076	19.7795	19.7091	19.8248	19.7608	19.7634	19.8609	20.0098	20.2613	20.3302	19.2063	19.2851	18.8092	18.716	18.7243	18.7438	18.7738	18.8464	18.5516
5-HETE	-0.127271	0.656556		-0.0739887	0.810039		17.0128	17.1167	16.911	16.9133	17.1232	16.9406	16.8024	16.9255	16.8779	16.947	16.5076	16.5556	16.8743	16.7361	16.6523	16.5234	16.8907	16.8727	16.8786	16.9893	16.583	16.5358	16.587	16.7376	19.7117	19.8904	19.4137	20.1352	17.2361	17.7304	17.3659	17.4076	19.8988	20.2833	19.3187	18.9987	18.9225	18.9469	19.2792	18.9794	17.6418	17.6307	17.8521
9- and 13-HODE_9(10)- and 12(13)-EPOME	-0.459267	0.288495		-0.302899	0.509653		22.3392	22.3855	21.3506	21.343	21.6297	21.6105	22.3479	22.3372	21.9961	21.9834	23.3198	23.311	24.4787	24.4282	22.6401	22.6628	22.6668	22.6734	20.2491	20.2611	20.6594	20.7124	21.1336	21.0958	21.8322	21.6707	21.4346	21.2827	21.7981	21.7517	22.9945	23.0299	22.75	22.7246	22.9791	22.9808	23.0662	23.0554	22.5567	22.5501	23.4615	23.5033	20.1026
9,10-DiHOME	0.210812	0.533191		0.219697	0.513532		20.4376	20.3659	20.6725	20.3376	20.1711	19.9552	22.3535	22.2012	21.5127	21.2223	22.2107	21.8182	22.3478	22.2396	22.2604	21.9328	21.7495	21.5607	19.7487	19.5708	20.4621	19.9638	20.8047	20.607	20.1914	19.9437	20.1187	19.6405	19.6143	19.4175	22.2599	21.9016	21.2538	20.9097	21.9991	21.564	22.1191	21.9142	21.9753	21.6598	21.7269	21.2543	19.0699
9-HOTrE	0.0244354	0.961887		0.311006	0.576357		19.0688	18.7904	18.0698	18.2156	18.1106	18.1877	19.1977	19.0281	18.8583	18.5551	22.1405	22.1074	22.1832	21.7658	20.2865	19.9036	20.0941	19.768	18.0542	17.7442	17.7561	17.6261	18.4245	17.8854	18.163	18.3781	17.9278	18.0541	18.6357	18.1938	19.8763	19.6686	19.6385	19.6129	22.0411	22.0943	19.8133	20.0909	20.0812	20.1788	21.1059	20.6815	18.2623
9-HpODE	0.0740778	0.726319		0.215612	0.209381		24.6511	24.5356	24.2839	24.2054	24.106	24.0176	24.1626	24.0849	25.0431	25.0185	26.3755	26.2837	25.5723	25.4998	25.2876	25.3166	24.3721	24.4601	24.3834	24.4189	24.2572	24.3164	23.9372	23.9991	24.6229	24.6828	24.5208	24.5267	23.9227	23.8243	23.9196	23.9136	25.2556	25.2367	26.7204	26.7571	25.6013	25.5166	25.4718	25.4489	24.606	24.6843	24.6089
AA	-0.462688	0.000320397		-0.105446	0.503795		23.7211	23.9885	23.6929	23.6548	24.5549	24.5288	24.0452	23.9687	23.8229	23.7815	22.5775	22.6588	23.7703	23.646	23.1989	23.1091	23.4656	23.5615	23.783	23.7765	23.7972	23.8108	23.2386	23.1927	24.0342	24.1279	24.4049	24.4169	23.959	23.8942	24.2235	24.2089	23.8558	23.8799	23.1057	23.2132	23.9964	23.7822	23.8912	23.7823	24.1737	24.2219	24.0015
AA / isoform I	-0.728738	0.000320397		-0.316651	0.146765		21.5907	21.6815	21.3966	21.1307	22.1123	22.1632	21.8573	21.693	21.4658	21.4052	19.4692	19.4782	21.6536	21.3375	20.8432	20.5348	21.1903	21.3318	21.0531	20.6573	20.8948	20.7945	20.4767	20.2864	22.1408	22.1588	22.4294	22.4821	21.7912	21.6191	22.5387	22.4135	21.7159	21.6651	20.0543	19.678	22.128	21.3407	21.6347	21.2795	22.1635	21.8895	21.4348
AA / isoform II	0.0400992	0.920929		-0.559312	0.090885		15.5448	15.5794	15.532	15.7264	15.0711	15.4214	16.3174	16.4803	15.3266	14.7476	15.1847	15.4699	15.8624	15.7376	14.6496	15.0267	14.3409	14.6957	14.7142	13.9847	14.3232	15.0352	14.7001	14.381	15.8533	15.4243	15.9733	16.0469	15.2957	14.7641	16.0706	15.9451	14.9298	15.6098	12.9572	14.307	16.5857	15.7685	15.9485	14.9972	16.1132	15.9138	14.076
Adrenic Acid	-0.562882	0.057663		-0.692781	0.0212377		15.9981	15.8705	15.695	15.0144	17.4134	16.4137	16.3307	16.0559	14.8755	15.5974	15.6024	14.9434	18.0924	17.6753	16.5097	16.3466	16.0308	16.199	15.8075	15.8802	16.0373	15.8514	15.6919	15.4225	16.9728	16.5803	16.5474	16.6852	16.6525	16.2902	17.6956	17.6315	16.2354	15.6535	13.801	13.7413	17.8536	17.0585	16.8472	15.9501	17.0145	16.8401	15.1829
a-Linolenic Acid	-0.83562	2.52853e-05		-0.382529	0.0641649		21.8683	22.0218	20.8862	20.9139	20.8159	20.8028	20.1698	20.1774	21.3076	21.2269	20.1229	20.1638	19.7803	19.8475	18.6571	18.7215	19.395	19.509	18.4739	18.6019	18.4785	18.667	18.3927	18.4122	20.1611	20.1607	19.77	19.6879	19.0239	19.0006	19.1232	19.0488	19.3323	19.494	18.7679	18.6327	18.7556	18.6665	18.2511	18.1645	19.0585	19.1123	18.0771
Cholic Acid	1.11048	0.0156341	+	1.01917	0.0269734	+	16.802	16.7108	17.0031	16.9797	21.3486	21.3217	24.7847	24.7142	22.3371	22.3258	22.3754	22.4009	19.0263	18.9602	19.7403	19.6115	20.7709	20.8325	25.2721	25.2916	23.2938	23.217	21.0411	21.0577	16.2401	16.3133	16.2233	16.5047	21.1824	21.2392	24.3989	24.3598	22.1172	22.1309	22.0644	22.0765	18.5125	18.6201	19.3895	19.3044	20.4389	20.4465	24.9005
Deoxycholic Acid	0.0381747	0.913124		-0.114964	0.712491		23.7759	23.405	24.1219	23.7359	23.4524	23.0111	23.8592	23.4487	23.6901	23.245	23.6649	23.2047	24.8973	24.406	24.2281	23.6987	24.0644	23.6983	24.7867	24.3739	25.471	25.0654	24.927	24.5903	22.8823	22.4742	22.9191	22.3741	21.3765	21.0005	22.3349	21.7734	21.8525	21.3354	21.1799	20.5819	24.2195	23.6374	23.5124	22.8717	22.618	22.1354	23.9796
DGLA	-0.616031	0.00270341		-0.236368	0.308989		16.8738	17.1096	16.6069	16.3876	17.2088	17.1136	16.714	16.9165	15.8906	16.0166	14.2499	14.1608	17.7968	17.8006	17.0251	17.0957	16.4583	16.4771	16.482	16.4276	16.3087	16.1326	15.8223	15.9064	17.2134	17.1391	17.0453	16.9941	16.1553	16.0892	16.9664	16.9418	15.0404	15.2095	13.5862	13.8671	17.5813	16.8624	16.5941	16.4154	16.5393	16.4918	16.1985
DGLA / isoform I	-0.368021	0.0226295		-0.482963	0.00245097		17.1887	17.2787	16.6426	16.6083	17.5222	17.664	17.251	17.3936	16.43	16.2488	14.6255	14.7041	16.5046	16.3358	16.0676	15.9012	15.7354	15.8486	16.1145	15.9941	15.9421	15.712	16.3504	16.3419	16.5468	16.7042	16.4398	16.2857	16.7047	16.8146	16.7734	16.8061	15.8207	15.9047	14.0668	14.2226	16.1607	16.0122	15.5817	15.3117	15.8185	15.8033	15.6196
DHA	0.410161	3.54947e-05		0.369263	0.000256371		23.6665	23.7642	23.9563	23.9894	23.7603	23.815	24.0941	24.1396	23.7869	23.8127	23.7533	23.7924	23.1964	23.1905	24.1683	24.1818	23.6391	23.6417	24.3055	24.3853	24.6166	24.5542	24.8216	24.7784	24.2038	24.3124	24.7471	24.8096	24.2309	24.2816	24.6926	24.7776	24.463	24.4659	24.3221	24.3774	23.96	23.9718	24.7461	24.7306	24.3765	24.4127	24.8098
DHA / isoform I	-2.80357	0.00270341	+	-0.556048	0.580583		22.1949	22.4508	22.4721	22.4053	22.7037	22.703	22.2341	22.1227	21.8241	21.7502	14.2575	13.8789	21.7642	21.2363	14.2892	16.355	13.8013	15.5962	14.8792	15.9516	21.7913	21.6244	21.2751	15.6767	21.4851	21.7185	21.7437	21.9659	20.8181	20.8701	15.8164	21.3308	15.8231	16.0136	13.189	14.4775	14.6992	14.2537	15.8566	16.0203	15.8409	16.4417	15.5579
DHA / isoform II	-0.182393	0.493147		0.185496	0.497698		19.2507	19.4198	19.5123	19.3954	19.4605	19.5018	19.6415	19.6376	19.1959	19.2659	17.7685	17.7724	19.011	18.6178	19.0578	18.7446	18.7236	18.7965	19.0665	18.8723	19.2241	19.1633	19.0305	18.9427	19.3907	19.3554	19.8911	19.8347	18.9308	18.7755	20.0899	19.9888	19.1396	19.0407	17.6096	17.3657	18.8556	18.0907	19.2812	18.768	19.0197	18.7967	19.0211
DPA	-0.414338	0.057663		-0.0602616	0.83431		21.941	22.1571	21.8439	21.7491	22.4217	22.4062	22.1649	22.0555	21.8958	21.8475	19.9659	19.9355	21.8465	21.555	21.4607	21.2386	21.06	21.1647	21.3473	21.2322	21.1076	21.068	21.3206	21.185	22.1075	22.0998	22.3048	22.2793	21.6731	21.5916	22.433	22.363	21.6313	21.5579	19.8428	19.7304	21.5886	21.0802	21.5849	21.1788	21.4876	21.3579	21.2925
DPA / isoform I	-0.207779	0.179309		-0.127362	0.464193		20.0023	20.1054	19.7473	19.6924	20.4844	20.4308	20.2793	20.2	19.6653	19.6141	18.652	18.6589	19.7867	19.6681	19.4049	19.3881	19.1447	19.1799	19.4388	19.4518	19.1107	19.0355	19.4567	19.3643	19.9666	20.038	20.0594	20.022	19.8381	19.9513	20.5754	20.4853	19.6438	19.6108	18.524	18.5877	19.753	19.492	19.4209	19.3043	19.5586	19.5779	19.2662
EPA	1.31049	2.8646e-17	+	1.38664	2.65854e-18	+	20.7275	20.7398	21.7755	21.7894	21.2522	21.2764	21.7797	21.8019	20.7882	20.739	21.9342	21.9821	20.3278	20.4123	22.2134	22.2616	20.4416	20.4996	22.7263	22.7591	22.3081	22.3029	23.2849	23.2332	21.7444	21.758	23.0363	23.1632	21.7303	21.7002	22.5144	22.5757	21.6136	21.7216	22.849	22.9508	21.0678	21.1366	23.1295	23.1736	21.4743	21.5429	23.4947
g-Linolenic Acid	-0.537573	0.0541304		-0.455364	0.116934		19.1159	18.9276	18.6075	18.5306	19.2774	19.319	19.1073	19.1367	18.1238	18.158	16.0459	16.3766	18.6555	18.4925	18.4049	18.3894	17.7444	17.6036	17.3312	17.2338	17.3517	16.9442	17.1006	16.9982	19.1159	19.2259	18.6979	18.7159	19.1012	18.7575	19.107	19.1884	18.0009	17.9375	16.0025	16.5875	18.7941	18.4898	18.7842	18.7036	17.6722	17.7193	16.9135
Glycocholic Acid	0.596628	0.0505304		0.544811	0.0821776		15.8877	15.9874	16.3711	16.3152	20.8275	20.8464	21.978	22	20.4904	20.4727	22.4184	22.3705	20.264	20.1459	21.9212	21.8099	22.7301	22.61	20.8913	20.7414	20.5031	20.4273	20.7751	20.7599	15.8095	15.8888	16.2975	16.2345	20.5832	20.5641	21.6598	21.6918	20.3361	20.3574	22.2193	22.2157	19.9972	19.9718	21.7301	21.6107	22.3698	22.2968	20.566
Glycodeoxycholic Acid	0.350783	0.392913		0.242855	0.562552		23.0053	22.1094	21.6699	20.8254	24.7707	23.9774	25.7087	25.0731	25.5449	24.7286	27.601	27.1625	26.9445	26.3732	26.9411	26.3581	27.0843	26.724	26.7352	26.0948	26.185	25.4008	26.7384	26.1492	22.8285	22.038	21.5986	20.3996	24.6212	24.1229	25.5585	24.8913	25.4656	24.7543	27.3939	27.0432	26.774	26.2899	26.8476	26.2049	26.8911	26.5092	26.4753
HHTrE / isoform I	-0.0608696	0.893902		-0.203673	0.580583		15.1419	15.5745	15.338	16.5888	16.0569	13.3529	15.1444	16.3606	15.075	16.523	13.0533	13.7221	16.1508	14.8094	14.8271	15.1667	15.3441	13.421	15.3079	14.8274	16.7309	16.743	17.0784	16.778	16.2463	16.275	17.0614	17.2337	15.978	15.9353	15.6911	15.5018	17.155	17.0505	16.0891	16.3539	16.5924	16.6323	16.9469	16.4627	16.0485	15.9632	15.3623
HpODE / isoform I	0.231583	0.568875		0.235957	0.562552		20.7384	20.7358	20.225	20.4346	20.1281	20.1645	20.7698	20.7608	21.166	21.1693	24.2327	24.22	21.9584	21.9255	21.742	21.5474	22.607	22.5788	20.1338	20.0277	20.2565	20.0889	21.2093	20.9931	20.4373	20.4902	20.0949	20.0328	19.7847	19.7044	20.5316	20.516	21.0921	21.1565	24.1436	24.2856	21.7484	21.7746	21.4374	21.4458	22.4663	22.352	20.0974
HpODE / isoform II	0.0768495	0.727635		-0.353709	0.058911		19.9453	19.7677	19.1992	19.0998	18.8781	18.8289	19.0504	18.9011	18.8502	18.6753	19.6427	19.3833	19.0365	18.8884	19.2256	18.9906	19.7547	19.6382	19.2439	18.9838	19.039	18.8261	19.6612	19.669	19.766	19.5683	18.8508	18.5035	18.7074	18.4661	18.8354	18.6389	18.4338	18.2505	18.9808	18.6471	18.8271	18.6368	18.9197	18.7082	19.772	19.5689	17.9388
Linoleic acid	-0.932204	0.000165128		-0.626055	0.0132578		24.5387	24.6615	24.2096	24.069	24.6421	24.6319	24.5158	24.3463	23.939	23.8276	21.4641	21.4168	24.7921	24.3468	23.3332	23.076	23.4905	23.5438	22.3807	22.2465	22.5607	22.4448	22.6587	22.5164	24.0562	23.9247	23.7263	23.7277	23.2358	23.0841	24.0899	23.9775	23.1479	23.037	20.6401	20.4558	23.7368	22.9768	22.6312	22.0802	22.9505	22.8037	21.6245
LPC (0:0/18:2)	0.0776283	0.304926		-0.000882224	0.992545		25.624	25.6669	25.6071	25.6408	25.8022	25.8405	25.8783	25.8971	25.6662	25.708	26.1492	26.1724	26.5637	26.6073	26.415	26.3991	26.3679	26.431	26.2213	26.314	25.9121	25.9256	26.1498	26.2029	25.5263	25.6966	25.5087	25.6731	25.546	25.7199	25.7792	25.8727	25.7661	25.8495	25.8011	25.9394	26.3895	26.5099	26.2483	26.2938	26.1015	26.1147	25.9447
LPC (0:0/20:4)	-0.0630317	0.533191		-0.0242095	0.83431		23.7726	24.1193	23.7575	23.7509	24.2422	24.2407	23.9596	23.9759	24.0533	24.0874	24.6389	24.5985	24.6272	24.4699	24.1643	24.5371	25.0076	24.9844	25.0018	25.0365	24.431	24.1541	24.0056	24.0067	23.7583	23.9415	23.8705	24.029	24.1609	24.3704	24.0673	24.153	24.2777	24.4481	24.4573	24.5314	24.145	24.2519	24.1002	24.1687	24.4155	24.435	24.4994
LPC (0:0/20:5)	1.64699	2.28499e-13	+	1.58804	8.94474e-13	+	19.8907	19.5258	21.1657	20.869	20.9727	20.5997	21.1826	20.8859	20.1063	19.7953	22.5984	22.129	20.3114	19.7996	22.8057	22.3324	21.1887	20.8537	23.6185	23.2717	22.5834	22.1532	23.472	23.2135	19.8594	19.5095	21.3721	20.8921	21.0346	20.713	21.3241	20.7644	20.4264	19.9216	22.4338	21.8254	20.1999	19.6059	22.6949	22.1741	20.8676	20.5425	23.4515
LPC (0:0/22:5)	0.339631	2.53433e-05		0.248132	0.00229689		19.2127	19.2126	19.5524	19.5776	19.2823	19.4383	19.1091	19.0456	19.1509	19.1593	19.7694	19.782	19.4946	19.4944	19.9109	19.945	19.7559	19.8282	20.2028	20.2586	19.6805	19.7392	20.1781	20.1931	19.0885	19.2588	19.62	19.7258	19.2551	19.476	19.1344	19.1027	19.4493	19.5116	19.5082	19.7673	19.3847	19.4383	19.8101	19.8651	19.5764	19.5493	19.9843
LPC (0:0/22:6)	0.421401	0.000200846		0.406944	0.000409221		21.4358	21.4619	21.8866	21.9429	21.8449	21.9413	21.6278	21.7368	21.5461	21.5943	22.6158	22.6181	21.7289	21.6858	22.3866	22.423	22.4545	22.4896	23.1703	23.1661	22.906	22.8476	22.6942	22.7254	21.5222	21.6564	22.1301	22.243	21.9208	22.122	21.8883	22.0002	21.8215	22.0142	22.5222	22.5474	21.6595	21.6485	22.3481	22.4789	22.2271	22.2184	23.0445
LPC (18:2/0:0)	0.0866734	0.205072		0.0153491	0.84948		27.7191	27.7954	27.7106	27.7575	27.827	27.867	27.9345	28.0609	27.8029	27.7238	27.9751	28.0925	28.3729	28.4464	28.2711	28.3501	28.3414	28.3791	28.3109	28.3538	28.207	28.192	28.4479	28.4493	27.3881	27.574	27.4405	27.6003	27.3682	27.5598	27.5936	27.6974	27.5753	27.6268	27.6481	27.7634	27.8756	27.9754	27.7777	27.8683	27.8266	27.8228	27.741
LPC (20:4/0:0)	-0.0243575	0.727635		-0.0409997	0.562552		26.3505	26.4173	26.3151	26.3333	26.6498	26.6653	26.4718	26.5329	26.6689	26.6676	26.8614	26.8668	26.5152	26.5426	26.4715	26.4913	26.9091	26.9271	26.8708	26.9359	26.7509	26.776	26.6897	26.7074	26.1273	26.2677	26.0714	26.1943	26.3506	26.5421	26.4751	26.4936	26.531	26.5884	26.5745	26.6757	26.253	26.3574	26.2422	26.3003	26.5726	26.5487	26.557
LPC (20:5/0:0)	1.44123	2.8646e-17	+	1.4045	1.07072e-16	+	23.434	23.4874	24.6142	24.5516	24.3573	24.3606	24.7055	24.6959	23.7416	23.7371	25.8264	25.719	23.5846	23.4695	25.8229	25.8053	24.6492	24.6336	26.6213	26.6075	25.8544	25.8466	26.7316	26.7493	23.4342	23.3531	24.599	24.4985	24.2959	24.276	24.7377	24.6391	23.7466	23.679	25.6299	25.5247	23.3272	23.2347	25.6192	25.5582	24.172	24.1692	26.2695
LPC (22:5/0:0)	0.239545	0.00277891		0.274995	0.00064045		21.4777	21.517	21.6953	21.737	21.442	21.3922	21.1555	21.2037	21.2226	21.2383	21.728	21.7273	21.7901	21.832	22.0825	22.1582	22.4971	22.4869	22.84	22.8313	22.2347	22.2509	22.5761	22.5215	20.6525	20.7353	21.0886	21.2082	20.5864	20.8214	20.6435	20.7353	20.6865	20.8428	21.2091	21.3224	21.3081	21.4377	21.6767	21.7295	22.0043	21.9085	22.2529
LPC (22:6/0:0)	0.362806	0.000145213		0.366862	0.000172964		24.4158	24.4536	24.8001	24.8167	24.6959	24.7321	24.6804	24.6937	24.7112	24.702	25.3593	25.3846	24.4336	24.441	25.1156	25.1413	25.259	25.2584	25.7477	25.8459	25.8416	25.8288	25.7544	25.7868	24.1423	24.3356	24.6989	24.8529	24.5376	24.7143	24.6784	24.7821	24.6103	24.7615	25.1799	25.2804	24.087	24.1784	24.8487	24.9145	24.8229	24.8255	25.354
LPE (0:0/16:0)	0.214638	0.0858561		0.368376	0.00256318		22.0663	22.1117	21.9874	22.0912	21.5539	21.5901	21.2811	21.2447	21.2124	21.1667	22.1595	22.1946	22.2024	22.1999	22.6753	22.6705	21.8575	21.9281	22.5693	22.5148	22.3191	22.3016	21.86	21.837	21.7385	21.9836	22.1092	22.3142	20.6626	20.9128	21.2344	21.3529	20.8938	21.1022	21.8983	21.9659	22.2823	22.3078	22.5921	22.7083	21.6861	21.6881	22.0586
LPE (0:0/18:1)	0.0670909	0.727635		0.130307	0.503795		21.3934	21.4959	21.2072	21.2196	21.3676	21.3623	21.1909	21.3066	21.2063	21.1576	22.0958	22.1074	23.3115	23.2743	22.9349	22.9493	22.5656	22.5439	22.4683	22.5179	21.8479	21.8475	22.0845	22.0963	20.935	21.1521	20.9354	21.0233	20.4734	20.6196	21.0994	21.1835	20.8367	20.9077	21.7577	21.9105	23.2203	23.2251	22.7676	22.8143	22.3704	22.4253	22.0604
LPE (0:0/18:2)	-0.216618	0.0541304		-0.143749	0.23528		23.9803	23.9705	23.6826	23.6427	24.0642	24.0542	23.6176	23.6193	23.3308	23.2446	23.9887	23.9362	25.0732	24.9517	24.524	24.4639	24.6169	24.6137	24.022	24.0276	23.4876	23.4895	23.3961	23.3571	23.8726	23.8769	23.6953	23.6586	23.5955	23.578	23.623	23.553	23.423	23.3445	23.764	23.6621	24.9637	24.9171	24.5339	24.544	24.3803	24.3764	23.8458
LPE (0:0/20:4)	-0.197726	0.057663		-0.280879	0.00761964		23.6045	23.6001	23.4448	23.4107	23.8402	23.8203	22.9482	22.9778	23.4833	23.3619	23.7269	23.6592	23.8621	23.7059	23.2454	23.2021	23.9728	23.9284	23.7715	23.7199	23.4711	23.4571	23.8281	23.8007	23.3677	23.1305	23.083	23.0553	23.0566	23.0261	22.6904	22.6657	23.1834	23.1067	23.1687	23.1348	23.4341	23.3868	23.0445	22.9862	23.3584	23.3486	23.1888
LPE (0:0/20:5)	1.53204	6.10714e-13	+	1.4529	5.60137e-12	+	19.2881	19.3828	20.4826	20.3201	20.0505	19.7096	19.9527	19.9272	18.6193	18.5612	21.0963	20.9806	19.2887	19.4825	21.7183	21.6744	19.8966	20.1366	22.2557	22.171	21.6303	21.8947	22.9385	22.8077	18.9434	18.9461	20.1491	19.6901	19.2599	19.3743	19.4139	19.252	18.4925	18.5586	20.7465	20.5159	18.9012	18.7975	21.307	21.136	19.1939	19.2941	21.7894
LPE (0:0/22:6)	0.316878	0.0156341		0.341252	0.00865095		22.8002	22.4145	22.8594	22.7644	22.544	22.4091	22.075	21.9449	22.2239	22.0091	22.9478	22.8247	22.2882	22.0408	22.9427	22.779	22.4468	22.4115	23.303	23.1916	23.4034	23.3284	23.284	23.206	22.4426	22.4571	23.0127	22.489	22.0621	21.9616	21.8625	21.6584	22.1312	21.9566	22.5551	22.3647	21.9896	21.8086	22.886	22.6737	22.0426	21.9689	22.8932
LPE (16:0/0:0)	0.232963	0.0505304		0.38597	0.000993326		24.1168	24.1815	24.0054	24.0253	23.4872	23.5112	23.2898	23.3606	23.3713	23.3764	24.1846	24.2046	24.361	24.3775	24.7811	24.8385	23.8309	23.8348	24.4506	24.5136	24.5864	24.5598	24.4004	24.3357	23.5862	23.7369	23.9359	24.0289	22.4842	22.653	23.2976	23.3702	22.8877	22.9056	23.9729	24.0754	24.3567	24.3434	24.5175	24.5245	23.7425	23.7571	23.9415
LPE (18:1/0:0)	0.0601606	0.757463		0.169237	0.361103		23.4507	23.4668	23.2294	23.3023	23.2046	23.2511	23.2622	23.2836	23.2731	23.3328	24.115	24.161	25.1998	25.3243	24.9033	24.9277	24.7089	24.7465	24.5777	24.6602	24.0247	24.13	24.2237	24.1891	22.9141	23.0926	23.0361	23.1396	22.5776	22.5735	23.2556	23.3687	22.9377	22.9597	24.0129	24.095	25.4604	25.4355	25.0213	24.9491	24.85	24.8885	24.3668
LPE (18:2/0:0)	-0.048788	0.697047		0.00119606	0.992545		26.5702	26.5877	26.2597	26.3088	26.4598	26.5025	26.3054	26.3712	26.0275	26.0551	26.627	26.6247	27.3487	27.3538	27.0459	27.1284	27.1369	27.1914	26.8365	26.8671	26.4539	26.399	26.5885	26.5379	26.2472	26.402	26.0677	26.1788	25.9238	26.0768	26.2122	26.3044	25.8682	25.9598	26.4108	26.513	27.1167	27.2131	26.9339	27.0234	26.8426	26.9038	26.4357
LPE (20:4/0:0)	-0.166099	0.0269371		-0.145934	0.058911		26.1009	26.1206	25.8877	25.9586	26.09	26.1446	25.6824	25.7193	25.9815	26.0113	26.2274	26.2205	26.0615	26.0482	25.6334	25.7614	26.2645	26.3264	26.29	26.2676	25.8326	25.8553	25.605	25.5911	25.7788	25.9586	25.7175	25.8424	25.6787	25.8132	25.5293	25.6117	25.8597	25.9442	25.9548	26.0339	25.8029	25.9043	25.5353	25.5882	25.927	25.9811	25.9259
LPE (20:5/0:0)	1.38525	7.63047e-10	+	1.42715	2.65406e-10	+	22.4754	22.0196	23.2697	22.9804	22.9501	22.6454	22.853	22.6608	21.8579	21.6385	24.086	23.8673	22.22	21.7466	24.4136	23.9262	22.7988	22.3198	25.038	24.6383	24.2037	23.6973	24.912	24.5504	22.1002	22.1471	23.0516	22.8652	22.4869	22.5012	22.6159	22.5691	21.6286	21.592	23.7676	23.7259	21.8968	21.5713	24.2412	23.8529	22.4298	21.8196	24.7602
LPE (22:6/0:0)	0.237486	0.0279755		0.269399	0.013106		25.2464	25.1261	25.3268	25.3749	25.0607	25.0566	24.7334	24.7404	24.8885	24.9298	25.4085	25.3723	24.6007	24.5569	25.2213	25.2903	24.9604	24.9875	25.6713	25.6952	25.7457	25.7593	25.4471	25.487	24.9155	25.003	25.2746	25.2112	24.6272	24.6918	24.5869	24.6303	24.8428	24.8188	25.1116	25.1232	24.323	24.344	25.0657	25.137	24.6166	24.682	25.3201
LTB4/12-epi-LTB4	0.127842	0.746336		-0.523483	0.131653		15.5917	15.4058	15.4549	16.8125	15.8114	15.4355	15.4911	16.0146	15.3279	14.7442	17.2189	14.4772	16.6882	15.8854	16.1012	15.7961	15.1502	16.5545	15.9251	15.2827	15.8223	14.6763	14.6793	15.3739	18.6727	18.2848	18.7094	17.9319	16.6602	16.1525	15.6652	14.5314	18.5653	18.2225	17.776	16.643	18.5425	17.5271	18.3984	17.2341	16.8918	15.9153	16.7473
Oleic Acid	-1.36821	3.02089e-05	+	-1.16922	0.000409221	+	24.0142	24.1312	23.5239	23.3644	24.4084	24.3215	23.4822	23.2954	23.1336	22.995	19.6124	19.6215	24.6091	24.1804	22.7252	22.4681	22.5329	22.6754	21.0415	20.9363	21.6068	21.5163	21.7754	21.8601	23.6026	23.3802	23.2856	23.1264	22.9086	22.9245	23.3333	23.1741	22.3336	22.0421	19.7065	19.1987	23.2563	22.3776	21.7995	20.4883	21.4873	21.2266	18.4365
Palmitic Acid	-0.597589	0.0934456		-0.399859	0.309639		15.3552	16.3476	15.0384	15.6111	17.9967	16.7461	15.3785	16.7121	15.5855	16.2496	15.8512	15.9225	19.7178	19.4644	18.1779	18.0459	18.2257	18.3526	17.7099	17.4437	17.637	17.5278	18.0924	18.0514	17.6405	17.0606	16.9782	16.9969	16.8298	16.2912	17.2731	17.2702	15.7812	14.9848	15.2836	15.2442	17.9657	17.3059	16.9524	16.4056	17.3072	17.1687	15.6653
PGE2	0.400054	0.325792		0.00284061	0.992545		15.9428	14.6028	16.2816	15.806	15.0038	16.1682	16.8553	16.5941	14.8003	14.3063	14.6746	14.2704	17.3283	16.3932	15.5361	16.0145	13.6791	16.1155	18.3596	14.3939	14.8143	15.0135	15.6678	14.5149	14.966	14.9333	15.3515	15.5326	14.2804	14.6739	14.2298	14.4554	15.3876	15.4476	14.8499	14.884	15.333	15.4505	15.5945	15.5494	14.4383	14.3902	14.7245
Sphingosine-1-phosphate	0.102026	0.797597		0.565766	0.096262		22.7692	22.3751	22.1808	21.7659	23.4546	23.073	21.7787	21.4434	22.3235	21.9491	24.1147	23.6119	23.4301	22.9548	22.9297	22.4346	22.8506	22.4553	23.0976	22.728	22.5347	22.1632	23.9174	23.5549	21.43	21.2245	22.0984	21.6576	21.7228	21.3754	22.7488	22.3143	21.1628	20.7213	23.539	22.8138	23.6996	23.0335	23.6501	23.0273	22.6353	22.2107	22.3292
TXB2	0.517737	0.377831		-0.13369	0.837859		13.8729	14.9639	15.2459	14.6311	15.2134	15.6896	16.1439	17.2321	14.6195	14.4369	14.2537	16.0735	15.4398	14.9773	15.6754	15.528	14.0269	17.4573	14.0447	17.4312	15.3089	14.7511	16.5118	14.1991	19.9795	20.2295	20.9782	21.0265	19.3887	19.5574	19.053	19.2004	20.7197	20.8627	20.0079	20.0505	20.1967	20.4231	20.2685	20.3046	19.124	19.2045	19.2737
[truncated: 5 more columns]
